# Supplementary material for: Artificial Intelligence Applied to Electrocardiograms Recorded in Sinus Rhythm for Detection and Prediction of Atrial Fibrillation: A Scoping Review
Source: Medicina (Kaunas). 2026 Jan 17;62(1):199. doi: 10.3390/medicina62010199 (PMC12843910; doi:10.3390/medicina62010199)
Supplement: Supplementary file 1 [file medicina-62-00199-s001.zip]

Archive with 1 entries (1 files):
- medicina-4093003-supplementary.pdf
